# Supplementary material for: Bacterial Metabolic Potential in Response to Climate Warming Alters the Decomposition Process of Aquatic Plant Litter—In Shallow Lake Mesocosms
Source: Microorganisms. 2022 Jun 30;10(7):1327. doi: 10.3390/microorganisms10071327 (PMC9316218; doi:10.3390/microorganisms10071327)
Supplement: Supplementary file 1 [file microorganisms-10-01327-s001.zip]

Archive with 1 entries (1 files):
- microorganisms-1772191-supplementary.pdf
